# Supplementary material for: The Effect of Clinical Exercise Training on Plantar Pressure, the Subtalar Joint, and the Gait Cycle in Pregnant Women: Randomized Clinical Trial
Source: J Clin Med. 2024 Dec 20;13(24):7795. doi: 10.3390/jcm13247795 (PMC11728308; doi:10.3390/jcm13247795)
Supplement: Supplementary file 1 [file jcm-13-07795-s001.zip]

Archive with 1 entries (1 files):
- jcm-3358306-supplementary.pdf
